# Supplementary material for: Effect of Soil-Applied Metabolic Modulators on the Accumulation of Specialized Metabolites in Chelidonium majus L
Source: Molecules. 2025 Jun 27;30(13):2782. doi: 10.3390/molecules30132782 (PMC12251457; doi:10.3390/molecules30132782)
Supplement: Supplementary file 1 [file molecules-30-02782-s001.zip]

Archive with 1 entries (1 files):
- molecules-3641915-supplementary.pdf
